# Supplementary material for: A two-step screening platform based on trans-aconitic acid assimilation unlocks novel bacterial resources for trans-aconitic acid production
Source: Appl Environ Microbiol. 2026 Apr 13;92(5):e01831-25. doi: 10.1128/aem.01831-25 (PMC13188880; doi:10.1128/aem.01831-25)
Supplement: Table S1 — Details of the environmental samples collected for screening TAA-producing bacteria. [file aem.01831-25-s0002.xlsx]

## Sheet: Sheet1
Table S1. Details of the environmental samples collected for screening TAA-producing bacteria
Sample ID	Sample Type	Specific Description	Province / Autonomous Region	Specific Location	GPS Coordinate	Collection Date (YYYY/MM/DD)	Sample Status	TAA-Assimilator Number	TAA-Producer No.
S001	Soil	Rhizosphere soil of maize	Gansu	Xinzhuang Village, Jingtai County,Baiyin City	37°16'N,103°98'E	2024/08/22	Dry	3	#103
S002	Soil	Agricultural field soil		Chenzhuang Village, Jingtai County,Baiyin City	37°15'N ,104°04'E	2024/08/23	Dry	2	#214
S003	Soil	Alkaline sodic soil		Jiuzhi Village, Jingtai County,Baiyin City	37°19'N ,103°96'E	2024/08/22	Dry	0
S004	Plant tissue	Leaf of Linum usitatissimum		Fuzhuang Village, Jingtai County,Baiyin City	37°15'N ,104°00'E	2024/08/24	Cryopreservation	0
S005	Plant tissue	Maize root		Liuzhuang Village, Jingtai County,Baiyin City	37°15'N ,103°98'E	2024/08/24	Cryopreservation	2	—
S006	Plant tissue	Carrot leaf		Fuzhuang Village, Jingtai County,Baiyin City	37°15'N ,104°00'E	2024/08/24	Cryopreservation	0
S007	Plant tissue	Onion		Xinzhuang Village, Jingtai County,Baiyin City	37°16'N,103°98'E	2024/08/22	Cryopreservation	0
S008	River water	A small stream		Yongchuan Village, Jingtai County,Baiyin City	37°17'N ,103°97'E	2024/08/23	Cryopreservation	2	—
S009	River water	A small stream		Jiuzhi Village, Jingtai County,Baiyin City	37°19'N ,103°96'E	2024/08/22	Cryopreservation	1	—
S010	Soil	Rhizosphere soil of maize	Qinghai	Pengjiazhai Village, Chengxi District, Xining City	36°39'N,110°41'E	2022/08/04	Dry	1	—
S011	Soil	Agricultural field soil				2022/08/04	Dry	3	#133
S012	Soil	Wasteland				2022/08/04	Dry	1	—
S013	Plant tissue	Highland barley		Zirong Village, Maozhuang Township, Nangqian County, Yushu Tibetan Autonomous Prefecture	32°16'N ,96°49'E	2022/08/07	Cryopreservation	1	—
S014	River water	Surface water from Yellow River		Huangshui River, HuangyuanCounty, Xining City	36°39'N ,101°49'E	2022/08/04	Cryopreservation	0
S015	River water	A small stream		HuangyuanCounty, Xining City	36°41'N ,101°15'E	2022/08/04	Cryopreservation	0
S016	Lake water	Surface water from Qinghai Lake		Gonghe County, Hainan Tibetan Autonomous Prefecture	36°34'N ,100°30'E	2022/08/10	Cryopreservation	0
S017	Sludge	Yellow River riparian sediment		Huangshui River, HuangyuanCounty, Xining City	36°39'N ,101°52'E	2022/08/04	Cryopreservation	0
S018	Sludge	Lakeshore sediment of Qinghai Lake		Gonghe County, Hainan Tibetan Autonomous Prefecture	36°34'N ,100°30'E	2022/08/10	Cryopreservation	1	—
S019	Dry sand	Ulan Quanshuiwan National Desert Park		Ulan County	36°81'N ,98°21'E	2022/08/11	Dry	0
S020	Animal feces	Pig manure				2022/08/11	Cryopreservation	3	—
S021	Soil	Soil in shrub-growing areas	Sichuan	Changma Village, Baiwu Town, Yanyuan County	27°64'N,101°41'E	2023/03/12	Dry	1	—
S022	Soil	Agricultural field soil				2023/03/12	Dry	2	—
S023	Soil	Soil on barren slopes				2023/03/12	Dry	0
S024	Soil	Soil from municipal verges				2023/03/12	Dry	2	—
S025	Plant tissue	Rice leaf		Hongbengyan, Badong Township, Dechang County	27°32'N ,102°17'E	2023/04/05	Cryopreservation	1	—
S026	Plant tissue	Potato plant				2023/04/05	Cryopreservation	1	—
S027	Soil	Rhizosphere soil	Yunnan	Xishuangbanna Primitive Forest Park, Jinghong City	22°01'N, 100°53'E	2021/08/15	Dry	1	—
S028	Soil	Rhizosphere soil				2021/08/15	Dry	2	#150
S029	Soil	Forest floor				2021/08/15	Dry	3	—
S030	Soil	Forest floor				2021/08/15	Dry	1	—
S031	Plant tissue	Decaying wood				2021/08/15	Cryopreservation	1	—
S032	Soil	Rhizosphere soil	Guangdong	Nansha District, Guangzhou City	22°45'N, 113°34'E	2023/02/24	Dry	3	—
S033	Soil	Agricultural field soil				2023/02/24	Dry	5	—
S034	Soil	Wasteland				2023/02/24	Cryopreservation	0
S035	Plant tissue	Leaf of litchi tree				2023/02/24	Cryopreservation	0
S036	Plant tissue	Sugarcane root				2023/02/24	Cryopreservation	5	—
S037	Plant tissue	Root of tea plant				2023/02/24	Cryopreservation	1	—
S038	Seawater	Surface water from South China Sea				2023/02/24	Frozen	1	—
S039	Animal feces	Pig manure				2023/02/24	Cryopreservation	1	#63
S040	Soil	Rhizosphere soil (maize)	Hubei	Huazhong Agricultural University, Hongshan District, Wuhan City	30°28'N, 114°22'E	2025/01/07	Fresh	5	#95、#85
S041	Soil	Rhizosphere soil				2025/01/07	Fresh	8	—
S042	Soil	Agricultural field soil				2025/01/07	Fresh	11	—
S043	Soil	Agricultural field soil				2025/01/07	Fresh	2	—
S044	Soil	Agricultural field soil				2025/01/07	Fresh	6	—
S045	Soil	Agricultural field soil				2025/01/07	Fresh	7	—
S046	Soil	Agricultural field soil				2025/01/07	Fresh	3	—
S047	Plant tissue	Maize leaf				2025/01/07	Fresh	8	#65、#69#
S048	Plant tissue	Sugarcane root		Hubei Engineering University, Xiaonan District, Xiaogan City	30°56'N, 113°55'E	2025/01/07	Fresh	9	#67
S049	Plant tissue	Pepper plant				2025/01/07	Fresh	2	—
S050	Plant tissue	Straw bale		Huazhong Agricultural University, Hongshan District, Wuhan City	30°28'N, 114°22'E	2025/01/07	Fresh	4	#170
S051	Animal feces	Chicken manure		Hubei Engineering University, Xiaonan District, Xiaogan City	30°56'N, 113°55'E	2025/01/07	Fresh	3	—
S052	River water	Yangtze River		Qingchuan Wharf, Hanyang District, Wuhan City	30°34'N, 114°17'E	2025/01/08	Fresh	3	#20、#26
S053	River water	Huanhe River		Pengxing Township, Xiaonan District, Xiaogan City	30°28'N, 113°54'E	2025/01/07	Fresh	2	—
S054	Sludge	Yangtze River riparian sediment		Qingchuan Wharf, Hanyang District, Wuhan City	30°34'N, 114°17'E	2025/01/08	Fresh	2	—
S055	Sludge	Huanhe River riparian sediment		Pengxing Township, Xiaonan District, Xiaogan City	30°28'N, 113°54'E	2025/01/07	Fresh	4	—
S056	Lake water	Nanhu lake		Huazhong Agricultural University, Hongshan District, Wuhan City	30°28'N, 114°22'E	2025/01/08	Fresh	2	—
S057	Lake water	Chunhui lake		Hubei Engineering University, Xiaonan District, Xiaogan City	30°56'N, 113°55'E	2025/01/07	Fresh	3	—
S058	Soil	Vineyard soil	Shanxi	Xinanjie Village, Lechang Town, Quwo County, Linfen City	35°64'N ,111°47'E	2020/10/20	Dry	1	—
S059	Plant tissue	Leaf of persimmon tree				2020/10/20	Cryopreservation	0
S060	Soil	Corn cultivation land		An'ji Village, Lechang Town, Quwo County, Linfen City	35°62'N ,111°48'E	2020/10/20	Dry	2	—
S061	Soil	Green onion field				2020/10/20	Dry	0
S062	Plant tissue	Bermuda grass		Zhenhe Fort, Xinrong District, Datong City	40°23’N ,113°11'E	2020/02/09	Cryopreservation	0	#90
S063	Soil	Clearing				2020/02/09	Dry	0
S064	Soil	Agricultural field soil		Xinzhou City	38°40'N ,112°49'E	2020/10/23	Dry	1	—
S065	Soil	Agricultural field soil				2020/10/23	Dry	0
S066	Soil	Agricultural field soil				2020/10/23	Dry	2	—
S067	Soil	Agricultural field soil				2020/10/23	Dry	0
S068	Soil	Wasteland	Shandong	Liuzhiyu, Yiyuan County, Zibo City	36°00'N,118°23'E	2022/08/05	Dry	0
S069	Plant tissue	Ginkgo branches		Shezhuang Village, Yiyuan County, Zibo City	36°00' N,118°23'E	2022/08/02	Cryopreservation	0
S070	Soil	Broadleaf forest		Nanliuzhuang Village, Yiyuan County, Zibo City	36°08′N ,118°25′E	2022/08/02	Dry	1	—
S071	Soil	Broadleaf forest		Xinzhuang Village, Yiyuan County, Zibo City	35°99′ N ,118°22′E	2022/08/05	Dry	3	—
S072	Soil	Valley		Jijiayu, Yiyuan County, Zibo City	36°04′ N ,118°21′E	2022/08/02	Dry	3	—
S073	Soil	Timber forest		Malianyu, Yiyuan County, Zibo City	36°02′ N ,118°24′E	2022/08/02	Dry	1	—
S074	Soil	Coniferous forest		Xujiataoyu, Yiyuan County, Zibo City	36°05'N ,118°26'E	2022/08/02	Dry	3	—
S075	Seawater	Surface water from East China Sea		Chucun Town, Weihai City	37°32'N, 122°09'E	2025/06/08	Fresh	2	—
S076	Soil	Agricultural field soil	Heilongjiang	Tahe County, Daxing'anling Prefecture	52°71'N ,124°63'E	2022/07/09	Dry	2	—
S077	Soil	Wasteland				2022/07/09	Dry	0
S078	Soil	Forest				2022/07/09	Dry	2	#137
S079	Soil	Clearing				2022/07/09	Dry	0
S080	Soil	Agricultural field soil		Yong'an Town, Tahe County, Daxing'anling Prefecture	52°37'N ,124°77'E	2022/07/09	Dry	1	—
S081	Soil	Agricultural field soil				2022/07/09	Dry	1	—
S082	Soil	Agricultural field soil				2022/07/09	Dry	0
S083	Soil	Wasteland				2022/07/09	Dry	0
S084	Soil	Agricultural field soil		Baiyina Oroqen Ethnic Township, Huma County, Daxing'anling Prefecture	52°42'N ,125°92'E	2022/07/15	Dry	1	—
S085	Soil	Agricultural field soil				2022/07/15	Dry	0
S086	Soil	Forest				2022/07/15	Dry	1	—
S087	Soil	Mixed coniferous-broadleaf forest				2022/07/15	Dry	1	—
S088	Soil	Agricultural field soil	Liaoning	Caozhuang Village, Caozhuang Town, Xingcheng City, Huludao City	40°57'N ,120°67'E	2024/07/13	Dry	2	—
S089	Soil	Agricultural field soil		Sier'bao Town, Lianshan District, Huludao City	40°80'N ,120°75'E	2024/07/13	Dry	0
S090	Soil	Agricultural field soil		Qilipo Village, Xingcheng City, Huludao City	40°55'N ,120°65'E	2024/07/13	Dry	1	—
S091	Soil	Agricultural field soil				2024/07/13	Dry	1	—
S092	Soil	Agricultural field soil		Gaoqiao Village, Gaoqiao Town, Nanpiao District, Huludao City	40°90'N ,120°99'E	2024/07/13	Dry	2	#41
S093	Soil	Agricultural field soil				2024/07/13	Dry	0
S094	Soil	Agricultural field soil		Xiaojiaxianzi Village, Yahe Korean Ethnic Township, Huanren Manchu Autonomous County, Benxi City	41°21'N ,125°32'E	2024/07/16	Dry	1	—
S095	Soil	Agricultural field soil				2024/07/16	Dry	1	—
S096	Soil	Agricultural field soil				2024/07/16	Dry	1	#94
S097	Soil	Agricultural field soil		Sidaohe Village, Sidaohezi Township, Huanren Manchu Autonomous County, Benxi City	41°36'N ,125°21'E	2024/07/16	Dry	0
S098	Soil	Agricultural field soil				2024/07/16	Dry	1	—
S099	Seawater	Surface water from East China Sea		Shicao Village, Zhongshan District, Dalian City	38°52'N, 121°42'E	2024/07/20	Frozen	0
S100	Soil	Sanping farm soil	Xinjiang Uygu	Bürqin County, Altay City	47°70'N ,86°88'E	2021/10/02	Dry	2	—
S101	Soil	Kanas soil		Bürqin County, Altay City	48°69'N ,87°03'E	2021/10/07	Dry	0
S102	Soil	Wucaitan soil		Bürqin County, Altay City	47°70'N ,86°88'E	2021/10/15	Dry	2	—
S103	Sludge	Swamp mud		Fuyun County, Altay City	46°99'N ,89°53'E	2021/11/10	Cryopreservation	1	—
S104	Soil	Gobi Desert Pavement		Fuhai County, Altay City	47°11'N ,87°49'E	2022/03/19	Dry	0
S105	Soil	Mountain soil		Habahe County, Altay City	48°06'N ,86°42'E	2022/04/01	Dry	1	—
S106	Soil	Euphrates poplar forest		Taklimakan Desert in Bayingolin Mongolian Autonomous Prefecture	38°84′ N ,83°45′E	2022/05/08	Dry	2	—
S107	Soil	Windbreak forest		The 29th Regiment, Korla City	41°77'N ,86°12'E	2022/07/18	Dry	0
S108	Soil	Agricultural field soil		Korla City	41°74'N ,86°17'E	2022/07/29	Dry	1	—
S109	Soil	Korla fragrant pear orchard				2022/07/29	Dry	1	—
S110	Soil	Highland barley field soil	Xizang	Xigazê City	29°27′ N ,88°88′E	2020/09/10	Dry	1	—
S111	Soil	Meadow soil		Chubo Township, Dinggyê County, Xigazê City	28°50'N ,87°98'E	2020/09/13	Dry	0
S112	Soil	Rhizosphere soil of oilseed rape		Pali Town, Dinggyê County, Xigazê City	27°72'N ,89°15'E	2020/09/15	Dry	2	—
S113	Soil	Rhizosphere soil of weeds		Shangyadong, Yadong County, Xigazê City	27°51'N ,88°97'E	2020/09/15	Dry	1	—
S114	Soil	Sabina squamata soil		Nathu La Sentry Post, Yadong County, Xigazê City	27°38'N ,88°84'E	2020/09/13	Dry	0
S115	Soil	Lakeshore meadow soil of Gala Lake		Gala Township, Kangmar County, Xigazê City	28°26'N ,89°39'E	2020/09/18	Dry	0
S116	Soil	Roadside soil		Mila Pass, Gongbo'gyamda County, Nyingchi City	28°37'N ,97°08'E	2020/09/21	Dry	0
S117	Soil	Alpine meadow soil		National Highway 318 in Nyingchi City		2020/10/07	Dry	0
S118	Soil	Agricultural field soil		Zhamu Town, Bomê County, Nyingchi City	29°85'N ,95°78'E	2020/10/10	Dry	1	—
S119	Soil	Valley grassland soil		Yi'ong Zangbo Valley, Bomê County, Nyingchi City	29°88'N ,95°16'E	2020/10/17	Dry	1	—
S120	Soil	Grassland soil		Parlung Zangbo in Bomê County, Nyingchi City	30°27'N ,94°79'E	2020/10/19	Dry	0
S121	Soil	Lulang forest sea		Lu Lang Town, Bomê County, Nyingchi City	29°61'N ,94°70'E	2020/10/20	Dry	2	—
S122	Soil	Grassland soil		Nyenchen Tanglha Mountains, Bomê County, Nyingchi City	29°81'N ,96°44'E	2020/10/22	Dry	1	—
S123	Soil	Grassland soil		Yigong National Geological Park, Bomê County, Nyingchi City	30°09'N ,95°07'E	2020/10/24	Dry	1	—
S124	Soil	Agricultural field soil		Gagong Village, Nang County, Nyingchi	29°16'N ,93°12'E	2020/10/26	Dry	1	—
S125	Soil	Grassland soil		Nanyi Valley, Mainling County, Nyingchi City	29°16'N ,94°21'E	2020/10/30	Dry	1	—
S126	Soil	Agricultural field soil	Ningxia Hui	Tongxin County, Wuzhong City	36°98′ N ,105°92′E	2021/12/26	Dry	2	—
S127	Soil	Hydric soil		Shangqiao Village, Shangqiao Town, Litong District, Wuzhong City	37°98'N ,106°21'E	2021/12/30	Dry	0
S128	Soil	Soil from Baodi in the forest		Waqu Village, Zaoyuan Township, Litong District, Wuzhong City	37°97'N,106°14'E	2021/12/30	Dry	2	—
S129	Soil	Riverside grassland soil		Xiaobanqiao Village, Zaoyuan Township, Litong District, Wuzhong City	37°99'N ,106°16'E	2021/12/30	Dry	0
S130	Soil					2021/12/30	Dry	0
S131	Soil	Alpine coniferous forest	Inner Mongolia	Tutang Village, Fengzhen City, Ulanqab City	40°45′ N,113°17′E	2025/02/04	Dry	4	—
S132	Soil	Farmland soil		Dongyuan Village, Fengzhen City, Ulanqab City	41°06'N ,113°10'E	2025/02/04	Dry	8	#127
S133	Soil	Barren slope soil		Xinchengwan Village, Fengzhen City, Ulanqab City	40°43'N ,113°19'E	2025/02/04	Dry	0
S134	Soil	Shrubland soil		Village 42, Fengzhen City, Ulanqab City	40°44'N ,113°09'E	2025/02/04	Dry	3	—
S135	Soil	Corn field soil				2025/02/04	Dry	5	#98
