# Supplementary material for: A two-step screening platform based on trans-aconitic acid assimilation unlocks novel bacterial resources for trans-aconitic acid production
Source: Appl Environ Microbiol. 2026 Apr 13;92(5):e01831-25. doi: 10.1128/aem.01831-25 (PMC13188880; doi:10.1128/aem.01831-25)
Supplement: Table S2 — Summary of the 19 TAA-producing bacterial isolates, including their TAA yields and taxonomic identification. [file aem.01831-25-s0003.xlsx]

## Sheet: Sheet1
Table S2. Summary of the 19 TAA-producing bacterial isolates, including their TAA yields and taxonomic identification
Strain No.	TAA Yields	Species	Genus	Family	Order	Class	Phylum	Relative Abundance	Sequence Abundace	ANI %	Coverage	Genome id
#95	621.9 μM	Pseudomonas paraglycinae	Pseudomonas	Pseudomonadaceae	Pseudomonadales	Gammaproteobacteria	Pseudomonadota	100	100	96.74	167	GCF_021601625.1
#170	598.7 μM	Pantoea dispersa	Pantoea 1	Erwiniaceae 1	Enterobacterales 1	Gammaproteobacteria	Pseudomonadota	100	100	98.27	236	GCF_014155765.1
#150	540.7 μM	Serratia bockelmannii	Serratia 2	Yersiniaceae 2	Enterobacterales	Gammaproteobacteria	Pseudomonadota	100	100	98.94	158	GCF_008011855.1
#90	515.5 μM	Pantoea anthophila	Pantoea	Erwiniaceae	Enterobacterales	Gammaproteobacteria	Pseudomonadota	100	100	98.75	122	GCF_006494375.1
#69	475.0 μM	Pseudomonas sp002113045	Pseudomonas	Pseudomonadaceae	Pseudomonadales	Gammaproteobacteria	Pseudomonadota	100	100	99.2	73	GCF_020544405.1
#133	442.7 μM	Pantoea agglomerans	Pantoea	Erwiniaceae	Enterobacterales	Gammaproteobacteria	Pseudomonadota	100	100	98.02	209	GCF_001598475.1
#127	409.8 μM	Erwinia billingiae	Erwinia 3	Erwiniaceae	Enterobacterales	Gammaproteobacteria	Pseudomonadota	100	100	97.58	167	GCF_000196615.1
#137	360.2 μM	Pseudomonas paraglycinae	Pseudomonas	Pseudomonadaceae	Pseudomonadales	Gammaproteobacteria	Pseudomonadota	100	100	96.8	146	GCF_021601625.1
#103	314.3 μM	Serratia bockelmannii	Serratia	Yersiniaceae	Enterobacterales	Gammaproteobacteria	Pseudomonadota	100	100	98.94	218	GCF_008011855.1
#98	309.2 μM	Serratia bockelmannii	Serratia	Yersiniaceae	Enterobacterales	Gammaproteobacteria	Pseudomonadota	100	100	98.95	217	GCF_008011855.1
#41	283.6 μM	Enterobacter vonholyi	Enterobacter 4	Enterobacteriaceae 3	Enterobacterales	Gammaproteobacteria	Pseudomonadota	100	100	98.49	171	GCF_008364555.1
#85	236.0 μM	Pseudomonas sp.	Pseudomonas	Pseudomonadaceae	Pseudomonadales	Gammaproteobacteria	Pseudomonadota	——	——	——	——	——
#214	198.7 μM	Citrobacter braakii	Citrobacter 5	Enterobacteriaceae	Enterobacterales	Gammaproteobacteria	Pseudomonadota	100	100	98.44	125	GCF_002075345.1
#65	148.7 μM	Serratia marcescens	Serratia	Yersiniaceae	Enterobacterales	Gammaproteobacteria	Pseudomonadota	100	100	99.02	186	GCF_017299535.1
#94	73.0 μM	Serratia bockelmannii	Serratia	Yersiniaceae	Enterobacterales	Gammaproteobacteria	Pseudomonadota	100	100	98.94	116	GCF_008011855.1
#63	72.2 μM	Providencia rettgeri	Providencia 6	Morganellaceae 4	Enterobacterales	Gammaproteobacteria	Pseudomonadota	100	100	98.64	107	GCA_900455085.1
#26	71.6 μM	Serratia marcescens	Serratia	Yersiniaceae	Enterobacterales	Gammaproteobacteria	Pseudomonadota	100	100	98.83	220	GCF_017299535.1
#67	49.8 μM	Providencia rettgeri	Providencia	Morganellaceae	Enterobacterales	Gammaproteobacteria	Pseudomonadota	100	100	98.65	287	GCA_900455085.1
#20	34.5 μM	Acinetobacter pittii	Acinetobacter 7	Moraxellaceae 5	Moraxellales 2	Gammaproteobacteria	Pseudomonadota	100	100	97.5	155	GCF_000369045.1
The superscript numbers in the columns for order, family, and genus correspond to the number of novel taxa of TAA-producing bacteria identified in this study. Species identification was performed by aligning sequencing reads to a reference genome in the Genome Taxonomy Database (GTDB) using Sylph (v 0.6.1). The table columns are defined as follows: Species, the taxonomic name of the best-matching…
